# Supplementary material for: Differential fecal microbiota are retained in broiler chicken lines divergently selected for fatness traits
Source: Sci Rep. 2016 Nov 23;6:37376. doi: 10.1038/srep37376 (PMC5120256; doi:10.1038/srep37376)
Supplement: Supplementary Tables [file srep37376-s2.xls]

## Sheet: Title Page
Differential fecal microbiota are retained in broiler chicken lines divergently selected for fatness traits
Qiangchuan Houa†, Lai-Yu Kwoka†, Yi Zhenga, Lifeng Wanga, Zhuang Guoa, Jiachao Zhanga, Weiqiang Huanga, Yuxiang Wangb, Li Lengb, Hui Lib**, Heping Zhanga*
a Key Laboratory of Dairy Biotechnology and Engineering Building, Inner Mongolia Agricultural University. Hohhot, 010018, China
b Key Laboratory of Chicken Genetics and Breeding, Ministry of Agriculture, Northeast Agricultural University, Harbin 150030, P.R. China
† These authors contributed equally to this work.
*Corresponding author: Key Laboratory of Dairy Biotechnology and Engineering, Ministry of Education, Inner Mongolia Agricultural University, Hohhot 010018, P. R. China. Tel: 0086-471-4319940. E-mail address: hepingdd@vip.sina.com (Heping Zhang)
**Co-corresponding author. Key Laboratory of Chicken Genetics and Breeding, Ministry of Agriculture, Northeast Agricultural University, Harbin 150030, P. R. China. E-mail address: lihui@neau.edu.cn (Hui Li)

## Sheet: Table S1
Supplementary Table S1: Body weight, abdominal fat content and very low
density lipoprotein in LL and FL chickens at the 15th generation
Index	Average
	LL	FL
Body weight	1969 g	2072 g
Abdominal fat	22.74 g	108.21 g
Abdominal fat percentage	0.0103	0.0471
Very low density lipoproptein	0.15	0.21

## Sheet: Table S2
Supplementary Table S2: Microbial diversity and abundance indices
of LL and FL faecal samples based on 16S rRNA sequencing
Index	Average		Median, range		p-value
	LL	FL	LL	FL
Shannon	6.93	6.08	7.44, 1.71-8.61	6.61, 3.28-8.31	0.156
Simpson	0.93	0.92	0.98, 0.38-0.99	0.95, 0.76-0.99	0.183
Chao1	1625	1210	1320, 141-4301	1184, 328-2707	0.395
Observed species	861	717	680, 95-1837	739, 179-1301	0.471

## Sheet: Table S3
Supplementary Table S3: Core genera that were present in all samples
Phylum	Genus	Mean relative contribution (%)	Standard deviation (%)	Median (%)	Minimum (%)	Maximum (%)
Firmicutes	Clostridium	23.443	26.6362	11.1354	1.9543	91.4774
Bacteroidetes	Bacteroides	18.7802	13.4753	17.9027	0.909091	47.4487
Firmicutes	Lactobacillus	8.77313	18.558	2.9447	0.349873	86.0775
Firmicutes	Ruminococcus	3.96734	2.90201	3.2106	0.152189	12.2111
Bacteroidetes	Hallella	1.61475	1.88087	0.887688	0.0177096	7.0146
Firmicutes	Subdoligranulum	1.07359	0.665033	0.975488	0.0590319	3.04283
Firmicutes	Faecalibacterium	1.03874	0.929664	0.928433	0.0177096	4.25775
Firmicutes	Roseburia	0.976461	0.702776	0.819851	0.00590319	2.38888
Firmicutes	Eubacterium	0.311959	0.251075	0.267078	0.0236574	1.12108

## Sheet: Table S4
Supplementary Table S4: Differential bacterial genera identified in LL and FL faecal samples
based on 16S rRNA sequencing
Phylum	Genus	Relative contribution (%)			Median, range (%)		P-value	FL chicken compared with LL chicken
		LL	FL		LL	FL
Firmicutes	Ruminococcus	5.50024	2.32494		5.15,0.15-12.21	2.74,0.25-4.45	0.00133753	↓
Firmicutes	Subdoligranulum	1.3	0.83		1.26,0.07-3.04	0.81,0.06-1.72	0.042	↓
Firmicutes	Butyricicoccus	0.67	0.26		0.5,0-2.22	0.22,0.04-0.57	0.011	↓
Firmicutes	Blautia	0.47	0.17		0.44,0-0.97	0.14,0.02-0.42	0.008	↓
Firmicutes	Eubacterium	0.44	0.18		0.4,0.05-1.12	0.16,0.02-0.38	0.004	↓
Firmicutes	Hespellia	0.29	0.16		0.28,0-0.53	0.11,0-0.62	0.022	↓
Firmicutes	Anaerosporobacter	0.17	0.03		0.08,0-0.72	0.01,0-0.15	0.031	↓
Bacteroidetes	Bacteroides	23.45	13.77		20.3,1.15-47.45	11.42,0.91-34.61	0.047	↓
Bacteroidetes	Hallella	2.36	0.81		2,0.07-7.01	0.65,0.02-3.66	0.022	↓
Bacteroidetes	Alistipes	1.23	0.63		1.32,0-2.04	0.39,0.01-2.06	0.031	↓
Bacteroidetes	Odoribacter	0.5	0.24		0.59,0-1.04	0.16,0.01-0.66	0.022	↓
Bacteroidetes	Prevotella	0.32	0.12		0.23,0.01-0.84	0.09,0-0.34	0.003	↓
Actinobacteria	Collinsella	0.25	0.11		0.21,0-1.1	0.11,0-0.25	0.05	↓
Firmicutes	Enterococcus	1.14	4.26		0.56,0-5.38	2.19,0.04-25.98	0.022	↑
Actinobacteria	Corynebacterium	0.04	0.16		0.01,0-0.21	0.07,0-0.58	0.045	↑

## Sheet: Table S5
Supplementary Table S5: Comparison of the 190 identified key OTUs between FL and LL faecal samples
OTU	P-value	LL		FL		Phylum	Class	Order	Family	Genus
		Average	Range (%)	Average	Range (%)
7402	0.466	0.0263	0,0-0.1066	0.0058	0.0044,0-0.015	Bacteroidetes	Bacteroidia	Bacteroidales	Prevotellaceae	unidentified
5629	0.403	0.0186	0,0-0.0954	0.0063	0,0-0.0221	Firmicutes	Clostridia	Clostridiales	Ruminococcaceae	unidentified
7135	0.361	0.048	0.0239,0-0.145	0.0209	0.0154,0-0.0589	Firmicutes	Bacilli	Lactobacillales	Oscillospiraceae	Oscillibacter
9753	0.282	0.0053	0,0-0.0207	0.0029	0,0-0.0295	Firmicutes	Clostridia	Clostridiales	Ruminococcaceae	unidentified
731	0.247	0.0443	0.0172,0-0.1197	0.0159	0.0046,0-0.0772	Firmicutes	Clostridia	Clostridiales	unidentified	unidentified
5422	0.23	0.0018	0,0-0.0268	0.0169	0,0-0.1473	Proteobacteria	Deltaproteobacteria	unidentified	unidentified	unidentified
4498	0.229	0.0011	0,0-0.0096	0.009	0,0-0.0475	Firmicutes	Bacilli	Lactobacillales	Lactobacillaceae	Lactobacillus
9750	0.22	0.0397	0.0076,0-0.1897	0.0095	0,0-0.0578	Firmicutes	Clostridia	Clostridiales	Ruminococcaceae	Butyricicoccus
780	0.209	0.1347	0.0444,0-0.4603	0.0375	0.0271,0-0.0995	Firmicutes	Clostridia	Clostridiales	unidentified	unidentified
1267	0.171	0.0162	0.0074,0-0.0767	0.0525	0.0241,0-0.2094	Lentisphaerae	Lentisphaeria	Victivallales	Victivallaceae	Victivallis
844	0.139	0.0508	0.0076,0-0.3452	0.0053	0,0-0.0235	Firmicutes	Clostridia	Clostridiales	Ruminococcaceae	Ruminococcus
5208	0.129	0.0024	0,0-0.0191	0.0106	0,0-0.046	Firmicutes	Clostridia	Clostridiales	Clostridiaceae	Clostridium
3914	0.128	0.0133	0,0-0.1001	0.0018	0,0-0.015	Firmicutes	Clostridia	Clostridiales	Ruminococcaceae	unidentified
2323	0.12	0.1187	0.0861,0-0.3923	0.0482	0.0254,0-0.1473	Firmicutes	Clostridia	Clostridiales	Ruminococcaceae	Subdoligranulum
553	0.119	0.0005	0,0-0.0074	0.004	0,0-0.019	Acidobacteria	Acidobacteriia	Micrococcineae	Brevibacteriaceae	Brevibacterium
1989	0.119	0.0005	0,0-0.0074	0.0046	0,0-0.0257	Firmicutes	Clostridia	Clostridiales	Ruminococcaceae	Ruminococcus
4145	0.116	0.0021	0,0-0.0152	0.0181	0,0-0.11	Firmicutes	Bacilli	Lactobacillales	Lactobacillaceae	Lactobacillus
4361	0.114	0.0095	0,0-0.0455	0.0019	0,0-0.015	Firmicutes	Bacilli	Lactobacillales	Oscillospiraceae	Oscillibacter
1228	0.104	0.0005	0,0-0.0074	0.0057	0,0-0.0308	Actinobacteria	Actinobacteria	Actinomycetales	Corynebacteriaceae	Corynebacterium
3495	0.104	0.0005	0,0-0.0074	0.0125	0,0-0.0884	Firmicutes	Bacilli	Lactobacillales	Carnobacteriaceae	Carnobacterium
1165	0.103	0.1781	0.0887,0-1.1537	0.0473	0.0416,0-0.1544	Bacteroidetes	Bacteroidia	Bacteroidales	Bacteroidaceae	Bacteroides
230	0.102	0.0083	0,0-0.0424	0.0014	0,0-0.0111	Firmicutes	Clostridia	Clostridiales	Eubacteriaceae	Eubacterium
8884	0.099	0.0247	0.0096,0-0.1404	0.0983	0.0284,0-0.4856	Firmicutes	Bacilli	Lactobacillales	Lactobacillaceae	Lactobacillus
7059	0.094	0.0024	0,0-0.0191	0.027	0,0-0.1954	Bacteroidetes	Flavobacteriia	unidentified	unidentified	unidentified
5681	0.093	0.7511	0.2685,0.05-6.0351	6.5913	0.6728,0.047-46.3269	Firmicutes	Bacilli	Lactobacillales	Lactobacillaceae	Lactobacillus
8450	0.091	0.0134	0,0-0.0537	0.0012	0,0-0.0129	Bacteroidetes	Bacteroidia	Bacteroidales	Bacteroidaceae	Bacteroides
213	0.091	0.0017	0,0-0.0106	0	0,0-0	Firmicutes	Clostridia	Clostridiales	Ruminococcaceae	Subdoligranulum
380	0.091	0.0019	0,0-0.0106	0	0,0-0	Bacteroidetes	Sphingobacteriia	unidentified	unidentified	unidentified
438	0.091	0.0023	0,0-0.0172	0	0,0-0	Firmicutes	Bacilli	Lactobacillales	Oscillospiraceae	Oscillibacter
652	0.091	0.0048	0,0-0.0387	0	0,0-0	Bacteroidetes	Bacteroidia	Bacteroidales	Bacteroidaceae	Bacteroides
746	0.091	0.0017	0,0-0.0099	0	0,0-0	Bacteroidetes	Bacteroidia	Bacteroidales	Bacteroidaceae	Bacteroides
1449	0.091	0.0017	0,0-0.0106	0	0,0-0	Firmicutes	Clostridia	Clostridiales	Lachnospiraceae	Hespellia
1500	0.091	0.0038	0,0-0.0384	0	0,0-0	Firmicutes	Clostridia	Clostridiales	Clostridiaceae	Clostridium
1635	0.091	0.0019	0,0-0.0106	0	0,0-0	Firmicutes	Clostridia	Clostridiales	unidentified	unidentified
1663	0.091	0.0029	0,0-0.0268	0	0,0-0	Bacteroidetes	Bacteroidia	Bacteroidales	unidentified	unidentified
1692	0.091	0.0028	0,0-0.025	0	0,0-0	Bacteroidetes	Bacteroidia	Bacteroidales	Bacteroidaceae	unidentified
1739	0.091	0.0015	0,0-0.0076	0	0,0-0	Firmicutes	Clostridia	unidentified	unidentified	unidentified
2033	0.091	0.0035	0,0-0.0387	0	0,0-0	Firmicutes	Clostridia	Clostridiales	Clostridiaceae	Clostridium
2537	0.091	0.0029	0,0-0.0239	0	0,0-0	Bacteroidetes	Bacteroidia	Bacteroidales	Bacteroidaceae	Bacteroides
2647	0.091	0.0026	0,0-0.0239	0	0,0-0	Firmicutes	Clostridia	Clostridiales	Eubacteriaceae	Eubacterium
2650	0.091	0.0017	0,0-0.0099	0	0,0-0	Bacteroidetes	Bacteroidia	Bacteroidales	Prevotellaceae	Paraprevotella
3235	0.091	0.0017	0,0-0.0106	0	0,0-0	Firmicutes	Clostridia	Clostridiales	Ruminococcaceae	unidentified
3749	0.091	0.0047	0,0-0.0384	0	0,0-0	Bacteroidetes	Flavobacteriia	unidentified	unidentified	unidentified
4506	0.091	0.0016	0,0-0.0096	0	0,0-0	Firmicutes	Clostridia	Clostridiales	Ruminococcaceae	Ruminococcus
5231	0.091	0.0017	0,0-0.0106	0	0,0-0	Firmicutes	Clostridia	Clostridiales	Veillonellaceae	Phascolarctobacterium
5713	0.091	0.0015	0,0-0.0076	0	0,0-0	Firmicutes	Clostridia	Clostridiales	IncertaeSedisXIV	unidentified
6128	0.091	0.005	0,0-0.0387	0	0,0-0	Bacteroidetes	Bacteroidia	Bacteroidales	Bacteroidaceae	Bacteroides
6460	0.091	0.0016	0,0-0.0096	0	0,0-0	Firmicutes	Clostridia	Clostridiales	Lachnospiraceae	unidentified
6648	0.091	0.0018	0,0-0.0106	0	0,0-0	Firmicutes	Erysipelotrichi	Erysipelotrichales	Erysipelotrichaceae	Turicibacter
6928	0.091	0.0049	0,0-0.0384	0	0,0-0	Bacteroidetes	Bacteroidia	Bacteroidales	Bacteroidaceae	Bacteroides
7751	0.091	0.002	0,0-0.0106	0	0,0-0	Bacteroidetes	Bacteroidia	Bacteroidales	Bacteroidaceae	Bacteroides
8066	0.091	0.0023	0,0-0.0172	0	0,0-0	Firmicutes	Bacilli	Lactobacillales	Oscillospiraceae	Oscillibacter
8335	0.091	0.0029	0,0-0.025	0	0,0-0	Bacteroidetes	Bacteroidia	Bacteroidales	Prevotellaceae	Paraprevotella
8437	0.091	0.0018	0,0-0.0099	0	0,0-0	Bacteroidetes	Bacteroidia	Bacteroidales	Bacteroidaceae	unidentified
8601	0.091	0.0015	0,0-0.0076	0	0,0-0	Firmicutes	Bacilli	Lactobacillales	Enterococcaceae	Enterococcus
8621	0.091	0.0016	0,0-0.0096	0	0,0-0	Firmicutes	Clostridia	Clostridiales	Lachnospiraceae	unidentified
8951	0.091	0.0027	0,0-0.0239	0	0,0-0	Bacteroidetes	Bacteroidia	Bacteroidales	Bacteroidaceae	Bacteroides
9602	0.091	0.003	0,0-0.025	0	0,0-0	Bacteroidetes	Bacteroidia	Bacteroidales	Bacteroidaceae	unidentified
2215	0.09	0.0056	0,0-0.0268	0.0008	0,0-0.0111	Bacteroidetes	Bacteroidia	Bacteroidales	Bacteroidaceae	unidentified
4004	0.09	0.0062	0,0-0.0305	0.0009	0,0-0.0122	Firmicutes	Clostridia	Clostridiales	Ruminococcaceae	Oscillibacter
5276	0.09	0.0058	0,0-0.025	0.0008	0,0-0.0111	Firmicutes	Bacilli	unidentified	unidentified	unidentified
5969	0.079	0.0199	0,0-0.1404	0.0014	0,0-0.019	Firmicutes	Clostridia	Clostridiales	Clostridiaceae	unidentified
1133	0.078	0.0302	0.0222,0-0.1093	0.0096	0,0-0.0587	Firmicutes	Clostridia	Clostridiales	Clostridiaceae	Clostridium
2065	0.075	0.0113	0,0-0.0455	0.0029	0,0-0.0295	Firmicutes	Clostridia	Clostridiales	Lachnospiraceae	unidentified
5076	0.071	0.0462	0.0268,0-0.2394	0.0118	0,0-0.0643	Firmicutes	Clostridia	Clostridiales	Ruminococcaceae	Faecalibacterium
4396	0.07	0.3007	0.3108,0-0.8049	0.1384	0.1172,0-0.3829	Firmicutes	Clostridia	Clostridiales	Ruminococcaceae	unidentified
7863	0.07	0.3158	0.1552,0-1.0255	0.092	0.0611,0-0.4811	Bacteroidetes	Bacteroidia	Bacteroidales	unidentified	unidentified
1282	0.069	0.114	0.0838,0-0.4987	0.0384	0.0288,0-0.1178	Actinobacteria	Coriobacteridae	Coriobacteriales	Coriobacteriaceae	Olsenella
7479	0.069	0.0206	0,0-0.1447	0.0007	0,0-0.0103	Firmicutes	Clostridia	Clostridiales	Ruminococcaceae	unidentified
6363	0.067	0.0051	0,0-0.0345	0.0161	0.0097,0-0.0666	Firmicutes	Bacilli	Lactobacillales	Streptococcaceae	Streptococcus
5552	0.063	0.5973	0.3831,0-1.6385	0.2284	0.1478,0-0.6047	Bacteroidetes	Bacteroidia	Bacteroidales	Bacteroidaceae	Bacteroides
8402	0.06	0.0008	0,0-0.0117	0.0209	0,0-0.1893	Firmicutes	Clostridia	Clostridiales	Clostridiaceae	Clostridium
4902	0.058	0.1036	0.0455,0-0.6976	0.0102	0,0-0.0476	Firmicutes	Clostridia	Clostridiales	Ruminococcaceae	Butyricicoccus
6410	0.056	0.0501	0.0234,0-0.2321	0.0129	0,0-0.0589	Firmicutes	Clostridia	Clostridiales	Ruminococcaceae	Oscillibacter
4419	0.055	0.0082	0,0-0.05	0.0008	0,0-0.0111	Bacteroidetes	Bacteroidia	Bacteroidales	Bacteroidaceae	Bacteroides
546	0.052	0.0007	0,0-0.0099	0.0042	0,0-0.015	Firmicutes	Clostridia	Clostridiales	Ruminococcaceae	unidentified
8651	0.052	0.0005	0,0-0.0069	0.0051	0,0-0.0257	Firmicutes	Clostridia	Clostridiales	Clostridiaceae	Clostridium
1493	0.052	0.5069	0.2057,0-2.0721	3.0407	0.4455,0.0244-12.0195	Firmicutes	Erysipelotrichi	Erysipelotrichales	Erysipelotrichaceae	Turicibacter
1651	0.05	0.1294	0.0718,0-0.4642	0.0269	0.0218,0-0.0774	Bacteroidetes	Bacteroidia	Bacteroidales	Bacteroidaceae	Bacteroides
741	0.048	0.0096	0,0-0.0718	0.0008	0,0-0.0117	Bacteroidetes	Bacteroidia	Bacteroidales	Bacteroidaceae	Bacteroides
3736	0.046	0.0115	0,0-0.0767	0.0013	0,0-0.0122	Actinobacteria	Actinobacteria	Coriobacteriales	Coriobacteriaceae	unidentified
469	0.045	0.0028	0,0-0.0138	0	0,0-0	Bacteroidetes	Bacteroidia	Bacteroidales	unidentified	unidentified
576	0.045	0.0055	0,0-0.0318	0	0,0-0	Firmicutes	Clostridia	Clostridiales	Ruminococcaceae	Anaerotruncus
654	0.045	0.0042	0,0-0.0384	0	0,0-0	Bacteroidetes	Bacteroidia	Bacteroidales	Bacteroidaceae	Bacteroides
1583	0.045	0.0062	0,0-0.0305	0	0,0-0	Firmicutes	Clostridia	Clostridiales	unidentified	unidentified
1813	0.045	0.0084	0,0-0.0636	0	0,0-0	Bacteroidetes	Bacteroidia	Bacteroidales	Bacteroidaceae	Bacteroides
3347	0.045	0.0033	0,0-0.025	0	0,0-0	Bacteroidetes	Bacteroidia	Bacteroidales	Bacteroidaceae	Bacteroides
3903	0.045	0.0031	0,0-0.0239	0	0,0-0	Bacteroidetes	Bacteroidia	Bacteroidales	Bacteroidaceae	Bacteroides
4202	0.045	0.0041	0,0-0.0318	0	0,0-0	Bacteroidetes	Bacteroidia	Bacteroidales	Bacteroidaceae	Bacteroides
4226	0.045	0.0051	0,0-0.0384	0	0,0-0	Firmicutes	Clostridia	Clostridiales	Clostridiaceae	Clostridium
5588	0.045	0.0117	0,0-0.0774	0	0,0-0	Bacteroidetes	Bacteroidia	Bacteroidales	Bacteroidaceae	Bacteroides
6125	0.045	0.002	0,0-0.0076	0	0,0-0	Bacteroidetes	Bacteroidia	Bacteroidales	Bacteroidaceae	Bacteroides
6523	0.045	0.0022	0,0-0.0106	0	0,0-0	Bacteroidetes	Flavobacteriia	unidentified	unidentified	unidentified
7110	0.045	0.005	0,0-0.0424	0	0,0-0	Firmicutes	Clostridia	Clostridiales	Ruminococcaceae	Ruminococcus
7438	0.045	0.0032	0,0-0.0172	0	0,0-0	Bacteroidetes	Bacteroidia	Bacteroidales	Bacteroidaceae	Bacteroides
7649	0.045	0.005	0,0-0.0387	0	0,0-0	Firmicutes	Clostridia	Clostridiales	IncertaeSedisXIV	Blautia
7997	0.045	0.0031	0,0-0.025	0	0,0-0	Bacteroidetes	Bacteroidia	Bacteroidales	Prevotellaceae	Paraprevotella
8235	0.045	0.0042	0,0-0.025	0	0,0-0	Bacteroidetes	Bacteroidia	Bacteroidales	Bacteroidaceae	Bacteroides
9069	0.045	0.0064	0,0-0.053	0	0,0-0	Firmicutes	Clostridia	Clostridiales	Lachnospiraceae	unidentified
9140	0.045	0.0032	0,0-0.0229	0	0,0-0	Bacteroidetes	Bacteroidia	Bacteroidales	Bacteroidaceae	Bacteroides
8971	0.045	0.0005	0,0-0.0074	0.0075	0,0-0.0473	Cyanobacteria	Cyanobacteria	Chloroplast	Streptophyta	unidentified
3537	0.043	0.0015	0,0-0.0152	0.0218	0,0-0.0761	Proteobacteria	Alphaproteobacteria	unidentified	unidentified	unidentified
8460	0.041	0.2519	0.0742,0-1.9318	0.0313	0.0106,0-0.1437	Bacteroidetes	Bacteroidia	Bacteroidales	Prevotellaceae	unidentified
5000	0.04	0.0189	0,0-0.075	0.0021	0,0-0.0257	Bacteroidetes	Bacteroidia	Bacteroidales	Prevotellaceae	unidentified
2251	0.039	0.0883	0,0-0.5614	0.6881	0.2587,0-3.2174	Firmicutes	Clostridia	Clostridiales	Clostridiaceae	Clostridium
1383	0.039	0.268	0.1878,0-0.7815	0.0905	0.0598,0-0.2654	Proteobacteria	Betaproteobacteria	Burkholderiales	Alcaligenaceae	unidentified
2201	0.037	0.0242	0.0239,0-0.0805	0.0069	0,0-0.0332	Bacteroidetes	Bacteroidia	Bacteroidales	Bacteroidaceae	Bacteroides
8723	0.037	0.0126	0,0-0.0585	0.063	0.0313,0-0.4314	Firmicutes	Erysipelotrichi	Erysipelotrichales	Erysipelotrichaceae	Turicibacter
7228	0.036	0.0539	0,0-0.3756	0.0043	0,0-0.0601	Firmicutes	Clostridia	unidentified	unidentified	unidentified
6101	0.034	0.4847	0.3488,0-1.2778	0.1927	0.1093,0-0.7138	Proteobacteria	Gammaproteobacteria	Pasteurellales	unidentified	unidentified
2873	0.034	0.0021	0,0-0.0318	0.0537	0,0-0.3785	Firmicutes	Clostridia	Clostridiales	Clostridiaceae	Clostridium
3531	0.033	0.0094	0.0069,0-0.0387	0.0016	0,0-0.0129	Firmicutes	Clostridia	Clostridiales	Ruminococcaceae	Ruminococcus
3467	0.031	0.1675	0.075,0-0.717	0.033	0.0127,0-0.1473	Firmicutes	Clostridia	Clostridiales	Lachnospiraceae	Anaerosporobacter
6903	0.031	0.0322	0.0117,0-0.1404	0.2837	0.1945,0-1.1696	Proteobacteria	Gammaproteobacteria	Pasteurellales	Pasteurellaceae	Gallibacterium
748	0.025	0.0063	0,0-0.0455	0.0336	0.0109,0-0.1174	Actinobacteria	Actinobacteridae	Actinomycetales	Micrococcaceae	Rothia
9523	0.025	0.0039	0,0-0.0287	0.0284	0.0121,0-0.0939	Firmicutes	Bacilli	Lactobacillales	Aerococcaceae	Aerococcus
6136	0.024	0.1081	0.1052,0-0.4241	0.0311	0.021,0-0.1353	Firmicutes	Clostridia	Clostridiales	IncertaeSedisXIV	Blautia
8747	0.023	0.0079	0,0-0.0702	0.0301	0.0153,0-0.1181	Firmicutes	Clostridia	Clostridiales	Clostridiaceae	Clostridium
5433	0.022	0.014	0,0-0.0805	0	0,0-0	Bacteroidetes	Bacteroidia	Bacteroidales	Bacteroidaceae	Bacteroides
5892	0.022	0.015	0,0-0.1001	0	0,0-0	Bacteroidetes	Bacteroidia	Bacteroidales	Bacteroidaceae	Bacteroides
8800	0.022	0.0082	0,0-0.0805	0	0,0-0	Bacteroidetes	Bacteroidia	Bacteroidales	Bacteroidaceae	Bacteroides
8927	0.022	0.0028	0,0-0.0106	0	0,0-0	Firmicutes	Clostridia	Clostridiales	Lachnospiraceae	unidentified
7760	0.02	0.0051	0,0-0.0383	0.0231	0.013,0-0.0761	Firmicutes	Bacilli	Lactobacillales	Aerococcaceae	Facklamia
5721	0.019	0.0015	0,0-0.0222	0.0984	0,0-0.552	Firmicutes	Clostridia	Clostridiales	Clostridiaceae	Clostridium
7237	0.019	0.0005	0,0-0.0076	0.0072	0,0-0.0237	Actinobacteria	Actinobacteridae	Actinomycetales	Micrococcaceae	Rothia
4929	0.019	0.0091	0,0-0.0303	0.0008	0,0-0.0111	Firmicutes	Clostridia	Clostridiales	Ruminococcaceae	Ruminococcus
7808	0.018	0.0271	0.0106,0-0.1151	0.0031	0,0-0.0257	Firmicutes	Clostridia	Clostridiales	Clostridiaceae	Clostridium
2344	0.016	0.0624	0.0457,0-0.2751	0.0171	0.0075,0-0.0885	Bacteroidetes	Bacteroidia	Bacteroidales	Prevotellaceae	unidentified
4741	0.015	0.0348	0,0-0.3482	0.151	0.0905,0-0.7953	Proteobacteria	Gammaproteobacteria	Pasteurellales	Pasteurellaceae	Gallibacterium
8815	0.014	0.0098	0.0074,0-0.0384	0.0018	0,0-0.0257	Firmicutes	Clostridia	Clostridiales	Ruminococcaceae	Ruminococcus
8615	0.014	0.2603	0.1342,0-1.5301	1.1217	0.3807,0.0118-4.6571	Firmicutes	Bacilli	Lactobacillales	Lactobacillaceae	Lactobacillus
5062	0.014	0.651	0.3718,0-2.2249	0.1792	0.1278,0-0.586	Bacteroidetes	Bacteroidia	Bacteroidales	Bacteroidaceae	unidentified
166	0.013	0.0116	0,0-0.0702	0.1204	0.0431,0-0.7364	Firmicutes	Erysipelotrichi	Erysipelotrichales	Erysipelotrichaceae	Turicibacter
5220	0.013	0.028	0.0152,0-0.1251	0.0054	0,0-0.0301	Bacteroidetes	Sphingobacteriia	Sphingobacteriales	Sphingobacteriaceae	unidentified
1506	0.012	0.0064	0,0-0.0967	0.0561	0.0048,0-0.324	Firmicutes	Clostridia	Clostridiales	unidentified	unidentified
7437	0.012	0.0011	0,0-0.0172	0.0113	0.0044,0-0.0472	Proteobacteria	Alphaproteobacteria	Rhizobiales	Brucellaceae	Ochrobactrum
8387	0.011	0.0019	0,0-0.0172	0.026	0.0105,0-0.1476	Firmicutes	Clostridia	Clostridiales	Clostridiaceae	Clostridium
3663	0.011	0.7491	0.1197,0-7.8596	6.3358	3.3571,0.0752-32.0322	Firmicutes	Clostridia	Clostridiales	Clostridiaceae	Clostridium
2637	0.009	0.1675	0.0702,0-0.7719	0.0082	0,0-0.0442	Firmicutes	Clostridia	Clostridiales	Lachnospiraceae	unidentified
444	0.009	0.0013	0,0-0.0106	0.0093	0.0099,0-0.0368	Firmicutes	Bacilli	unidentified	unidentified	unidentified
1971	0.009	0.032	0.0117,0-0.1093	0.0039	0,0-0.0332	Firmicutes	Clostridia	Clostridiales	Clostridiaceae	Clostridium
6630	0.008	0.0736	0.0381,0-0.3095	0.0128	0,0-0.0752	Bacteroidetes	Bacteroidia	Bacteroidales	Prevotellaceae	Paraprevotella
3096	0.006	1.0988	1.1284,0.0585-1.8796	0.437	0.3618,0.0122-1.1278	Firmicutes	Clostridia	Clostridiales	Ruminococcaceae	Ruminococcus
7830	0.005	0.0018	0,0-0.0191	0.0202	0.0105,0-0.0856	Firmicutes	Bacilli	Lactobacillales	Lactobacillaceae	Lactobacillus
5522	0.005	0.0493	0.0384,0-0.2251	0.0108	0.0022,0-0.0902	Bacteroidetes	Bacteroidia	Bacteroidales	Porphyromonadaceae	unidentified
9492	0.005	0.393	0.1404,0-2.0503	0.0329	0.0048,0-0.27	Firmicutes	Clostridia	Clostridiales	Lachnospiraceae	unidentified
9029	0.005	0.2447	0.05,0-2.386	3.0955	0.2976,0.0235-15.84	Firmicutes	Bacilli	Lactobacillales	Lactobacillaceae	Lactobacillus
4664	0.005	0.1556	0.145,0-0.5267	0.0511	0.0406,0-0.1903	Bacteroidetes	Bacteroidia	Bacteroidales	Prevotellaceae	Prevotella
4828	0.004	0.7549	0.1552,0-8.1404	4.8714	3.0174,0.0902-24.3672	Firmicutes	Clostridia	Clostridiales	Clostridiaceae	Clostridium
1484	0.004	0.1273	0.0268,0-0.9825	0.5905	0.3746,0.0111-1.7749	Firmicutes	Clostridia	Clostridiales	Clostridiaceae	Clostridium
7822	0.004	2.1586	1.1189,0.0497-18.5263	7.0452	2.6161,0.2405-22.3259	Firmicutes	Clostridia	Clostridiales	Clostridiaceae	Clostridium
8333	0.003	0.0077	0,0-0.0607	0.0888	0.0408,0-0.4278	Firmicutes	Bacilli	Bacillales	Staphylococcaceae	Jeotgalicoccus
7838	0.003	0.0323	0.0076,0-0.1404	0.5376	0.0843,0.0092-2.8558	Firmicutes	Bacilli	Lactobacillales	Lactobacillaceae	Lactobacillus
5398	0.002	0.249	0.0762,0-1.4249	3.4998	0.6366,0.015-22.2825	Firmicutes	Clostridia	Clostridiales	Clostridiaceae	Clostridium
2868	0.002	1.2424	0.765,0.0914-5.2321	0.2734	0.1797,0-1.174	Bacteroidetes	Bacteroidia	Bacteroidales	Bacteroidaceae	Bacteroides
4582	0.002	0.0629	0.0096,0-0.4293	0.0017	0,0-0.0131	Bacteroidetes	Bacteroidia	Bacteroidales	Bacteroidaceae	Bacteroides
242	0.069	0	0,0-0	0.0032	0,0-0.0301	Firmicutes	Clostridia	Clostridiales	Clostridiaceae	Clostridium
442	0.069	0	0,0-0	0.0029	0,0-0.0231	Firmicutes	Bacilli	Lactobacillales	Lactobacillaceae	Lactobacillus
716	0.069	0	0,0-0	0.0033	0,0-0.0276	Firmicutes	Clostridia	Clostridiales	Clostridiaceae	Clostridium
942	0.069	0	0,0-0	0.0065	0,0-0.0473	Firmicutes	Clostridia	Clostridiales	Clostridiaceae	Clostridium
3443	0.069	0	0,0-0	0.0026	0,0-0.015	Firmicutes	Clostridia	Clostridiales	Ruminococcaceae	Hydrogenoanaerobacterium
4393	0.069	0	0,0-0	0.0025	0,0-0.0122	Actinobacteria	Actinobacteria	Actinomycetales	Dermabacteraceae	Brachybacterium
5449	0.069	0	0,0-0	0.0021	0,0-0.019	Firmicutes	Bacilli	Lactobacillales	Oscillospiraceae	Oscillibacter
5761	0.069	0	0,0-0	0.0018	0,0-0.0111	Firmicutes	Clostridia	Clostridiales	Ruminococcaceae	unidentified
5894	0.069	0	0,0-0	0.0028	0,0-0.0237	Proteobacteria	Alphaproteobacteria	Rhizobiales	Rhizobiaceae	Rhizobium
6074	0.069	0	0,0-0	0.0045	0,0-0.0286	Firmicutes	Bacilli	unidentified	unidentified	unidentified
7271	0.069	0	0,0-0	0.0075	0,0-0.0476	Firmicutes	Bacilli	Bacillales	Planococcaceae	Sporosarcina
7610	0.069	0	0,0-0	0.0017	0,0-0.0103	Proteobacteria	Gammaproteobacteria	Pseudomonadales	Moraxellaceae	Acinetobacter
7944	0.069	0	0,0-0	0.0026	0,0-0.0231	Proteobacteria	Alphaproteobacteria	Sphingomonadales	Sphingomonadaceae	Sphingomonas
8151	0.069	0	0,0-0	0.0024	0,0-0.0184	Firmicutes	Clostridia	Clostridiales	Clostridiaceae	Clostridium
9227	0.069	0	0,0-0	0.0018	0,0-0.0116	Spirochaetes	Spirochaetia	Spirochaetales	Spirochaetaceae	Spirochaeta
376	0.032	0	0,0-0	0.0036	0,0-0.0184	Firmicutes	Erysipelotrichi	Erysipelotrichales	Erysipelotrichaceae	Turicibacter
621	0.032	0	0,0-0	0.0048	0,0-0.0295	Actinobacteria	Actinobacteridae	Actinomycetales	Corynebacteriaceae	Corynebacterium
1646	0.032	0	0,0-0	0.004	0,0-0.0257	Bacteroidetes	Bacteroidia	Bacteroidales	Bacteroidaceae	Bacteroides
1793	0.032	0	0,0-0	0.0195	0,0-0.2062	Firmicutes	Bacilli	Lactobacillales	Lactobacillaceae	Lactobacillus
3131	0.032	0	0,0-0	0.0108	0,0-0.0473	Firmicutes	Clostridia	Clostridiales	Clostridiaceae	Clostridium
3388	0.032	0	0,0-0	0.0057	0,0-0.0354	Actinobacteria	Actinobacteria	Actinomycetales	Dietziaceae	Dietzia
3782	0.032	0	0,0-0	0.004	0,0-0.0308	Firmicutes	Clostridia	Clostridiales	Ruminococcaceae	Anaerotruncus
4017	0.032	0	0,0-0	0.0061	0,0-0.0347	Firmicutes	Clostridia	Clostridiales	unidentified	unidentified
6728	0.032	0	0,0-0	0.0059	0,0-0.0301	Firmicutes	Clostridia	Clostridiales	Clostridiaceae	Clostridium
7420	0.032	0	0,0-0	0.0037	0,0-0.0235	Firmicutes	Clostridia	Clostridiales	Ruminococcaceae	Ethanoligenens
8216	0.032	0	0,0-0	0.0041	0,0-0.019	Firmicutes	Clostridia	Clostridiales	Clostridiaceae	Clostridium
9157	0.032	0	0,0-0	0.0036	0,0-0.0174	Firmicutes	Clostridia	Clostridiales	Ruminococcaceae	Ruminococcus
5637	0.014	0	0,0-0	0.0053	0,0-0.0352	Firmicutes	Clostridia	Clostridiales	Ruminococcaceae	unidentified
6863	0.014	0	0,0-0	0.0078	0,0-0.0308	Proteobacteria	Gammaproteobacteria	Xanthomonadales	Xanthomonadaceae	Stenotrophomonas
9684	0.014	0	0,0-0	0.0059	0,0-0.0381	Bacteroidetes	Bacteroidia	Bacteroidales	Prevotellaceae	Prevotella
535	0.006	0	0,0-0	0.0101	0,0-0.0367	Actinobacteria	Actinobacteridae	Actinomycetales	Micrococcaceae	Kocuria
5500	0.006	0	0,0-0	0.0052	0,0-0.019	Firmicutes	Bacilli	Lactobacillales	Enterococcaceae	Enterococcus
422	0.003	0	0,0-0	0.0208	0.0058,0-0.1012	Firmicutes	Clostridia	Clostridiales	Clostridiaceae	Clostridium
2938	0.003	0	0,0-0	0.0157	0.003,0-0.0946	Actinobacteria	Actinobacteria	Actinomycetales	Corynebacteriaceae	Corynebacterium

## Sheet: Table S6
Supplementary Table S6: Coverage of whole genome sequencing
Sample number	Sample type	Data production					Single-sample assemble			Gene prediction
		Read length (bp)	Number of reads	Raw data (Gb)	Chicken DNA (%)	Number of high quality reads	Contig	Total bases	N50 length	Number of genes	Average length (bp)
MGJ1	Lean line	101	6.82068e+07	10.7321	1.12416	6.7348e+07	164956	1.8955e+08	2082.14	294970	509.723
MGJ2	Lean line	101	5.92793e+07	9.45536	0.00892857	5.92734e+07	170218	1.69722e+08	1566.07	282463	476.036
MGJ3	Lean line	101	6.81691e+07	10.7946	0.668403	6.76588e+07	158403	2.03017e+08	2991.96	302704	532.696
MGJ4	Lean line	101	5.9609e+07	9.50893	0.00881167	5.96032e+07	120787	1.18008e+08	1531.25	198310	470.554
MGJ5	Lean line	101	6.34197e+07	10.0982	0.142857	6.33183e+07	161423	1.68635e+08	1754.46	274155	486.67
MGJ6	Lean line	101	3.54019e+07	5.64286	0.0178571	3.53949e+07	138852	1.43019e+08	1650	235159	482.107
MGJ7	Lean line	101	5.51331e+07	8.50893	2.83036	5.33854e+07	110289	1.45132e+08	2812.5	208308	555
MGJ8	Fat line	101	5.54018e+07	8.83036	0.0187783	5.53902e+07	75137.5	1.05398e+08	4156.25	150258	552.179
MGJ9	Fat line	101	4.71955e+07	7.50893	0.125	4.71294e+07	122512	1.79545e+08	3791.07	249418	569.92
MGJ10	Fat line	101	3.55437e+07	5.66071	0.00892857	3.55402e+07	173319	1.83114e+08	1756.25	295749	491.036
MGJ11	Fat line	101	4.04779e+07	6.49107	0.0357143	4.04617e+07	87073.2	1.07989e+08	2548.21	162336	527.839
MGJ12	Fat line	101	2.86087e+07	4.5625	0.00784231	2.86062e+07	143685	1.47102e+08	1578.57	244943	475.366
MGJ13	Fat line	101	5.1016e+07	8.13393	0.0714286	5.09752e+07	37917	6.9092e+07	8983.93	89441.1	612.054
MGJ14	Fat line	101	6.16493e+07	9.83036	0.00892857	6.16431e+07	142929	1.80572e+08	2628.57	266466	537.661
MGJ15	Fat line	101	3.44108e+07	5.48214	0.0178571	3.44039e+07	54070.5	8.83591e+07	4561.61	116671	602.179
MGJ16	Fat line	101	4.62994e+07	7.38393	0.00465184	4.6297e+07	177279	1.86446e+08	1826.79	296625	498.295
MGJ17	Fat line	101	4.99426e+07	7.96429	0.00399533	4.99403e+07	50650.9	8.94933e+07	4657.14	112029	638.312
MGJ18	Fat line	101	4.78897e+07	7.63393	0.0485975	4.78637e+07	182404	2.01932e+08	1950.89	320269	499.402
MGJ19	Fat line	101	5.43662e+07	8.66964	0.0446429	5.4339e+07	137529	1.85784e+08	3600	267482	551.5
MGJ20	Fat line	101	5.95223e+07	9.49107	0.00492671	5.9519e+07	215127	2.40999e+08	2186.61	378409	505.375
MGJ21	Fat line	101	5.02033e+07	8	0.0178571	5.01933e+07	108988	1.34092e+08	2646.43	202386	524.196
MGJ22	Lean line	101	5.85999e+07	9.33929	0.0989306	5.8535e+07	219743	2.45571e+08	2030.36	390057	499.429
MGJ23	Lean line	101	6.51875e+07	10.3839	0.0982143	6.51158e+07	201007	2.04928e+08	1733.93	336795	483.607
MGJ24	Lean line	101	5.05221e+07	8.05357	0.0357143	5.05019e+07	148136	1.84142e+08	2338.39	274995	532.152
MGJ25	Lean line	101	7.59638e+07	12.1339	0.00466062	7.59598e+07	189047	1.91971e+08	1563.39	319277	475.929
MGJ27	Lean line	101	4.78094e+07	7.625	0.005864	4.78063e+07	98124.1	1.26369e+08	2730.36	187230	534.509
MGJ28	Lean line	101	4.91439e+07	7.83036	0.0357143	4.91242e+07	65179.5	1.00286e+08	4108.04	133374	599.786
MGJ29	Lean line	101	5.42896e+07	8.65179	0.0194628	5.42778e+07	54294.6	9.35436e+07	7264.29	121058	613.232
Total			1.47326e+09	234.402	5.51909	1.4696e+09	3.70908e+06	4.38381e+09	83029.5	6.71134e+06	14836.7
Average			5.26165e+07	8.37149	0.19711	5.24859e+07	132467	1.56565e+08	2965.34	239691	529.884

## Sheet: Table S7
Supplementary Table S7: Differential KEGG KO identified in LL and FL faecal samples based on whole genome sequencing
	Lean line	Fat line	P-value	Name; Definition
	(Relative gene	(Relative gene
	abundance)	abundance)
K02563	0.000351634	0.000310971	0.000259355	murG; UDP-N-acetylglucosamine--N-acetylmuramyl-(pentapeptide) pyrophosphoryl-undecaprenol N-acetylglucosamine transferase [EC:2.4.1.227]
K02343	0.000505365	0.000440623	0.000439758	DPO3G, dnaX; DNA polymerase III subunit gamma/tau [EC:2.7.7.7]
K01874	0.000608183	0.000541215	0.00101889	MARS, metG; methionyl-tRNA synthetase [EC:6.1.1.10]
K03631	0.000320626	0.000277919	0.00119819	recN; DNA repair protein RecN (Recombination protein N)
K03070	0.000671105	0.000598233	0.00140626	secA; preprotein translocase subunit SecA
K02520	0.00029458	0.000258586	0.0016472	infC, MTIF3; translation initiation factor IF-3
K02838	0.000282786	0.000244211	0.0016472	frr, MRRF, RRF; ribosome recycling factor
K03601	0.000271729	0.000236656	0.00192563	xseA; exodeoxyribonuclease VII large subunit [EC:3.1.11.6]
K17465	1.01062e-05	2.51374e-06	0.0022467	PTS-Dga-EIIB, dgaB; PTS system, D-glucosaminate-specific IIB component [EC:2.7.1.69]
K01875	0.000479745	0.000432281	0.00304038	SARS, serS; seryl-tRNA synthetase [EC:6.1.1.11]
K03551	0.000362127	0.000313985	0.00352649	ruvB; holliday junction DNA helicase RuvB [EC:3.6.4.12]
K02887	0.000263429	0.00023505	0.00352649	RP-L20, MRPL20, rplT; large subunit ribosomal protein L20
K01835	0.000448025	0.000392326	0.00352649	pgm; phosphoglucomutase [EC:5.4.2.2]
K01972	0.000489815	0.000432656	0.00408232	E6.5.1.2, ligA, ligB; DNA ligase (NAD+) [EC:6.5.1.2]
K03979	0.000344846	0.000305422	0.00408232	obgE, cgtA; GTPase [EC:3.6.5.-]
K02357	0.00053591	0.000294068	0.00408232	tsf, TSFM; elongation factor Ts
K05575	7.67129e-07	4.17314e-07	0.00471653	ndhD; NAD(P)H-quinone oxidoreductase subunit 4 [EC:1.6.5.3]
K10779	7.35293e-08	8.40112e-09	0.00531542	ATRX; transcriptional regulator ATRX [EC:3.6.4.12]
K04066	0.000436707	0.000383943	0.00543866	priA; primosomal protein N' (replication factor Y) (superfamily II helicase) [EC:3.6.4.-]
K04075	0.000291772	0.000254373	0.00543866	tilS, mesJ; tRNA(Ile)-lysidine synthase [EC:6.3.4.19]
K03572	0.000399304	0.000350758	0.00543866	mutL; DNA mismatch repair protein MutL
K03655	0.000414986	0.000373841	0.00543866	recG; ATP-dependent DNA helicase RecG [EC:3.6.4.12]
K14634	8.73708e-07	1.90608e-07	0.00623074	TIGAR; fructose-2,6-bisphosphatase [EC:3.1.3.46]
K06173	0.000374055	0.000319816	0.00625915	truA, PUS1; tRNA pseudouridine38-40 synthase [EC:5.4.99.12]
K10773	0.000277501	0.00024025	0.00625915	NTH; endonuclease III [EC:4.2.99.18]
K17828	0.000253607	0.000221274	0.00718945	pyrDI; dihydroorotate dehydrogenase (NAD+) catalytic subunit [EC:1.3.1.14]
K01867	0.000382495	0.000330074	0.00718945	WARS, trpS; tryptophanyl-tRNA synthetase [EC:6.1.1.2]
K02483	0.00116901	0.00104392	0.00718945	K02483; two-component system, OmpR family, response regulator
K03687	0.000265621	0.000233447	0.00718945	GRPE; molecular chaperone GrpE
K02469	0.000986644	0.000877408	0.00718945	gyrA; DNA gyrase subunit A [EC:5.99.1.3]
K07056	0.000378724	0.000334192	0.00718945	rsmI; 16S rRNA (cytidine1402-2'-O)-methyltransferase [EC:2.1.1.198]
K12293	3.21506e-06	1.79433e-07	0.00775689	comB; competence factor transport accessory protein ComB
K03723	0.000644663	0.000559254	0.00824201	mfd; transcription-repair coupling factor (superfamily II helicase) [EC:3.6.4.-]
K07462	0.000402151	0.000337755	0.00824201	recJ; single-stranded-DNA-specific exonuclease [EC:3.1.-.-]
K11687	7.93851e-07	3.7694e-07	0.00824201	ADPRHL2; poly(ADP-ribose) glycohydrolase ARH3 [EC:3.2.1.143]
K13680	3.19323e-07	2.74656e-08	0.00848254	CSLA; beta-mannan synthase [EC:2.4.1.32]
K15303	1.86881e-07	1.25915e-08	0.00850764	AKR7; aflatoxin B1 aldehyde reductase
K12741	8.99944e-07	3.21431e-07	0.0094304	HNRNPA1_3; heterogeneous nuclear ribonucleoprotein A1/A3
K07456	0.000409935	0.000354614	0.0094304	mutS2; DNA mismatch repair protein MutS2
K01890	0.000543929	0.000469149	0.0094304	FARSB, pheT; phenylalanyl-tRNA synthetase beta chain [EC:6.1.1.20]
K11991	0.000305762	0.000276148	0.0094304	tadA; tRNA(adenine34) deaminase [EC:3.5.4.33]
K02836	0.000364161	0.000326418	0.0094304	prfB; peptide chain release factor 2
K06147	0.00323902	0.00285091	0.0094304	ABCB-BAC; ATP-binding cassette, subfamily B, bacterial
K05579	6.75041e-07	3.9136e-07	0.0094304	ndhH; NAD(P)H-quinone oxidoreductase subunit H [EC:1.6.5.3]
K03106	0.000402006	0.000355327	0.0094304	SRP54, ffh; signal recognition particle subunit SRP54
K03703	0.000444148	0.000402896	0.0094304	uvrC; excinuclease ABC subunit C
K01881	0.000447996	0.00040878	0.0094304	PARS, proS; prolyl-tRNA synthetase [EC:6.1.1.15]
K13872	2.83965e-07	2.12226e-08	0.00985844	SLC7A6; solute carrier family 7 (L-type amino acid transporter), member 6
K03529	0.00040736	0.000355817	0.0107693	smc; chromosome segregation protein
K02835	0.000346353	0.000311765	0.0107693	prfA, MTRF1, MRF1; peptide chain release factor 1
K01866	0.000418195	0.000368286	0.0107693	YARS, tyrS; tyrosyl-tRNA synthetase [EC:6.1.1.1]
K01868	0.000537482	0.000479715	0.0107693	TARS, thrS; threonyl-tRNA synthetase [EC:6.1.1.3]
K13010	1.22776e-05	9.04281e-06	0.0107693	per, rfbE; perosamine synthetase [EC:2.6.1.102]
K07964	7.21126e-07	4.36896e-07	0.0107693	HPSE; heparanase 1 [EC:3.2.1.166]
K04567	0.000484967	0.000435275	0.0122746	KARS, lysS; lysyl-tRNA synthetase, class II [EC:6.1.1.6]
K06942	0.000424963	0.000369769	0.0122746	K06942, uncharacterized protein
K03978	0.000254474	0.000225763	0.0122746	engB; GTP-binding protein
K04077	0.000473605	0.000420205	0.0122746	groEL, HSPD1; chaperonin GroEL
K03977	0.000391711	0.000354675	0.0122746	engA, der; GTPase
K08251	3.97211e-07	9.12787e-08	0.013833	A4GNT; alpha 1,4-N-acetylglucosaminyltransferase [EC:2.4.1.-]
K02493	0.000280929	0.000245166	0.0139635	hemK, prmC, HEMK; release factor glutamine methyltransferase [EC:2.1.1.297]
K02996	0.000260987	0.000231372	0.0139635	RP-S9, MRPS9, rpsI; small subunit ribosomal protein S9
K00945	0.000245939	0.000215101	0.0139635	cmk; cytidylate kinase [EC:2.7.4.14]
K08998	0.00014774	0.000129215	0.0139635	K08998; uncharacterized protein
K03043	0.000871139	0.00079375	0.0139635	rpoB; DNA-directed RNA polymerase subunit beta [EC:2.7.7.6]
K00558	0.000510966	0.000442379	0.0139635	DNMT1, dcm; DNA (cytosine-5)-methyltransferase 1 [EC:2.1.1.37]
K02346	0.000312542	0.000273448	0.0158543	DPO4, dinB; DNA polymerase IV [EC:2.7.7.7]
K01887	0.000470806	0.000422288	0.0158543	RARS, argS; arginyl-tRNA synthetase [EC:6.1.1.19]
K00133	0.000301766	0.000278829	0.0158543	asd; aspartate-semialdehyde dehydrogenase [EC:1.2.1.11]
K06881	0.000260102	0.000223206	0.0179666	nrnA; bifunctional oligoribonuclease and PAP phosphatase NrnA [EC:3.1.3.7 3.1.13.3]
K03550	0.000250722	0.000221753	0.0179666	ruvA; holliday junction DNA helicase RuvA [EC:3.6.4.12]
K06187	0.000286764	0.00025227	0.0179666	recR; recombination protein RecR
K00048	0.000185266	0.000146507	0.0179666	fucO; lactaldehyde reductase [EC:1.1.1.77]
K03437	0.000244914	0.00021616	0.0179666	spoU; RNA methyltransferase, TrmH family
K11717	0.000271584	0.000237962	0.0179666	sufS; cysteine desulfurase / selenocysteine lyase [EC:2.8.1.7 4.4.1.16]
K14194	4.87468e-06	1.63564e-06	0.0179666	sdrC_D_E; serine-aspartate repeat-containing protein C/D/E
K12317	4.75896e-06	3.78834e-06	0.0179666	GANC; neutral alpha-glucosidase C [EC:3.2.1.20]
K05681	7.96795e-07	2.77501e-07	0.0179666	ABCG2; ATP-binding cassette, subfamily G (WHITE), member 2
K01299	5.58738e-05	3.35616e-05	0.0179666	E3.4.17.19; carboxypeptidase Taq [EC:3.4.17.19]
K03702	0.000516759	0.000461317	0.0179666	uvrB; excinuclease ABC subunit B
K12992	2.34694e-05	1.76063e-05	0.0179666	rfbN; rhamnosyltransferase [EC:2.4.1.-]
K11526	3.85004e-07	6.45345e-08	0.0183033	pixL; two-component system, chemotaxis family, sensor histidine kinase and response regulator PixL
K15331	1.39031e-07	2.83405e-08	0.0188489	TRMT2B, TRM2; tRNA (uracil-5-)-methyltransferase [EC:2.1.1.35]
K03501	0.000317325	0.000275289	0.0203215	gidB, rsmG; 16S rRNA (guanine527-N7)-methyltransferase [EC:2.1.1.170]
K01493	0.000272914	0.000233327	0.0203215	comEB; dCMP deaminase [EC:3.5.4.12]
K03664	0.000262898	0.000230807	0.0203215	smpB; SsrA-binding protein
K07560	0.000225797	0.000208043	0.0203215	dtd, DTD1; D-tyrosyl-tRNA(Tyr) deacylase [EC:3.1.-.-]
K01465	0.000311556	0.00028149	0.0203215	URA4, pyrC; dihydroorotase [EC:3.5.2.3]
K03545	0.000403491	0.000363153	0.0203215	tig; trigger factor
K13772	5.95692e-06	2.91692e-06	0.0203215	rirA; Rrf2 family transcriptional regulator, iron-responsive regulator
K01000	0.000332097	0.000295575	0.0203215	mraY; phospho-N-acetylmuramoyl-pentapeptide-transferase [EC:2.7.8.13]
K15849	5.54374e-07	2.61328e-07	0.0203215	PAT, AAT; bifunctional aspartate aminotransferase and glutamate/aspartate-prephenate aminotransferase [EC:2.6.1.1 2.6.1.78 2.6.1.79]
K01892	0.000418214	0.000375155	0.0203215	HARS, hisS; histidyl-tRNA synthetase [EC:6.1.1.21]
K01455	1.15742e-06	6.12814e-07	0.0203215	E3.5.1.49; formamidase [EC:3.5.1.49]
K06950	0.000635723	0.000552138	0.0229413	K06950; uncharacterized protein
K00790	0.000499389	0.000441503	0.0229413	murA; UDP-N-acetylglucosamine 1-carboxyvinyltransferase [EC:2.5.1.7]
K03553	0.000418791	0.000351999	0.0229413	recA; recombination protein RecA
K06180	0.000790299	0.000689733	0.0229413	rluD; 23S rRNA pseudouridine1911/1915/1917 synthase [EC:5.4.99.23]
K03470	0.000259443	0.000228111	0.0229413	rnhB; ribonuclease HII [EC:3.1.26.4]
K01938	0.000355595	0.000319299	0.0229413	fhs; formate--tetrahydrofolate ligase [EC:6.3.4.3]
K01409	0.00035946	0.000315492	0.0229413	KAE1, tsaD, QRI7; N6-L-threonylcarbamoyladenine synthase [EC:2.3.1.234]
K02956	0.000227337	0.000206416	0.0258497	RP-S15, MRPS15, rpsO; small subunit ribosomal protein S15
K05739	4.4585e-06	4.14937e-06	0.0258497	seaA; uncharacterized protein
K02470	0.000971391	0.000876468	0.0258497	gyrB; DNA gyrase subunit B [EC:5.99.1.3]
K08978	6.03947e-05	4.54992e-05	0.0258497	TC.BAT1; bacterial/archaeal transporter family protein
K07718	0.000208324	0.000174291	0.0258497	yesM; two-component system, sensor histidine kinase YesM [EC:2.7.13.3]
K09388	8.31916e-08	1.88661e-08	0.0261178	K08998; uncharacterized protein
K06269	5.46382e-07	1.00069e-07	0.0290495	PPP1C; serine/threonine-protein phosphatase PP1 catalytic subunit [EC:3.1.3.16]
K12410	0.000286337	0.000254143	0.0290716	npdA; NAD-dependent deacetylase [EC:3.5.1.-]
K03424	0.000428559	0.000394274	0.0290716	tatD; TatD DNase family protein [EC:3.1.21.-]
K03439	0.000270767	0.000240943	0.0290716	trmB, METTL1; tRNA (guanine-N7-)-methyltransferase [EC:2.1.1.33]
K01921	0.000373204	0.000324378	0.0290716	ddl; D-alanine-D-alanine ligase [EC:6.3.2.4]
K00969	0.000208522	0.000183321	0.0290716	nadD; nicotinate-nucleotide adenylyltransferase [EC:2.7.7.18]
K07124	0.000197769	0.000168295	0.0290716	K07124; uncharacterized protein
K09903	0.000278027	0.000248708	0.0290716	pyrH; uridylate kinase [EC:2.7.4.22]
K01269	0.000357077	0.000279926	0.0290716	E3.4.11.-; aminopeptidase [EC:3.4.11.-]
K01872	0.00065299	0.000586063	0.0290716	AARS, alaS; alanyl-tRNA synthetase [EC:6.1.1.7]
K06969	0.000361536	0.000301343	0.0290716	rlmI; 23S rRNA (cytosine1962-C5)-methyltransferase [EC:2.1.1.191]
K17286	3.71865e-06	2.61696e-06	0.0290716	STOM; erythrocyte band 7 integral membrane protein
K05644	2.03217e-07	4.77694e-08	0.0305417	ABCA4; ATP-binding cassette, subfamily A (ABC1), member 4
K15264	1.02087e-07	3.4213e-08	0.0311763	NSUN5, WBSCR20; putative methyltransferase [EC:2.1.1.-]
K05642	2.76436e-07	1.25322e-07	0.0321582	ABCA2; ATP-binding cassette, subfamily A (ABC1), member 2
K07668	0.000348463	0.000301232	0.0326332	vicR; two-component system, OmpR family, response regulator VicR
K01889	0.000368956	0.000321839	0.0326332	FARSA, pheS; phenylalanyl-tRNA synthetase alpha chain [EC:6.1.1.20]
K05362	8.71377e-06	6.2673e-06	0.0326332	E6.3.2.7, murE;UDP-N-acetylmuramoyl-L-alanyl-D-glutamate-L-lysine ligase [EC:6.3.2.7]
K01714	0.000323879	0.000295727	0.0326332	dapA; 4-hydroxy-tetrahydrodipicolinate synthase [EC:4.3.3.7]
K00645	0.000288634	0.00024418	0.0326332	fabD; [acyl-carrier-protein] S-malonyltransferase [EC:2.3.1.39]
K00763	0.000328746	0.000288832	0.0326332	pncB, NAPRT1; nicotinate phosphoribosyltransferase [EC:6.3.4.21]
K00826	0.00029453	0.000269115	0.0326332	E2.6.1.42, ilvE; branched-chain amino acid aminotransferase [EC:2.6.1.42]
K03531	0.00039295	0.000349224	0.0326332	ftsZ; cell division protein FtsZ
K01594	8.00965e-07	3.57997e-07	0.0326332	CSAD; sulfinoalanine decarboxylase [EC:4.1.1.29]
K03438	0.000322827	0.000293994	0.0326332	mraW, rsmH; 16S rRNA (cytosine1402-N4)-methyltransferase [EC:2.1.1.199]
K14666	1.52658e-06	9.22709e-07	0.0326332	nodC; N-acetylglucosaminyltransferase [EC:2.4.1.-]
K01390	9.18819e-06	7.09657e-06	0.0326332	iga; IgA-specific metalloendopeptidase [EC:3.4.24.13]
K00059	0.000768464	0.000719382	0.0326332	fabG; 3-oxoacyl-[acyl-carrier protein] reductase [EC:1.1.1.100]
K01869	0.000621561	0.000567206	0.0326332	LARS, leuS; leucyl-tRNA synthetase [EC:6.1.1.4]
K06284	3.50583e-05	2.9522e-05	0.0326332	abrB; transcriptional pleiotropic regulator of transition state genes
K17535	1.26684e-07	2.26964e-08	0.0349315	ogt, MGMT; methylated-DNA-[protein]-cysteine S-methyltransferase [EC:2.1.1.63]
K03629	0.000396919	0.000335154	0.0365622	recF; DNA replication and repair protein RecF
K07478	0.00048107	0.00042543	0.0365622	ycaJ; putative ATPase
K00625	0.000237044	0.000207606	0.0365622	E2.3.1.8, pta; phosphate acetyltransferase [EC:2.3.1.8]
K06346	0.000193657	0.000151144	0.0365622	jag; spoIIIJ-associated protein
K07447	0.000224618	0.0001969	0.0365622	ruvX; putative holliday junction resolvase [EC:3.1.-.-]
K00609	0.000274669	0.000247993	0.0365622	pyrB, PYR2; aspartate carbamoyltransferase catalytic subunit [EC:2.1.3.2]
K00806	0.000298549	0.000257109	0.0365622	uppS; undecaprenyl diphosphate synthase [EC:2.5.1.31]
K01709	3.15703e-05	2.19383e-05	0.0365622	rfbG; CDP-glucose 4,6-dehydratase [EC:4.2.1.45]
K05659	7.43237e-07	4.6948e-07	0.0365622	ABCB4; ATP-binding cassette, subfamily B (MDR/TAP), member 4 [EC:3.6.3.44]
K00554	0.000276118	0.000252313	0.0365622	trmD; tRNA (guanine37-N1)-methyltransferase [EC:2.1.1.228]
K10558	1.51052e-06	5.84009e-07	0.0365622	lsrA, ego; AI-2 transport system ATP-binding protein
K01778	0.000252093	0.000231566	0.0365622	dapF; diaminopimelate epimerase [EC:5.1.1.7]
K06207	0.000499726	0.00044695	0.0365622	typA, bipA; GTP-binding protein
K13277	5.71353e-06	3.96966e-06	0.0365622	epr; minor extracellular protease Epr [EC:3.4.21.-]
K10062	9.01674e-08	2.44254e-08	0.0373555	COLEC12; collectin sub-family member 12
K05643	5.19612e-08	0	0.0379188	ABCA3; ATP-binding cassette, subfamily A (ABC1), member 3
K01142	0.000287063	0.000255222	0.0408872	E3.1.11.2, xthA; exodeoxyribonuclease III [EC:3.1.11.2]
K01883	0.000463081	0.000401911	0.0408872	CARS, cysS; cysteinyl-tRNA synthetase [EC:6.1.1.16]
K00761	0.000234648	0.000207722	0.0408872	upp, UPRT; uracil phosphoribosyltransferase [EC:2.4.2.9]
K13483	7.65813e-06	5.72934e-06	0.0408872	yagT; xanthine dehydrogenase YagT iron-sulfur-binding subunit
K02003	0.00146621	0.00131884	0.0408872	ABC.CD.A; putative ABC transport system ATP-binding protein
K07806	2.00683e-05	1.59651e-05	0.0408872	arnB, pmrH; UDP-4-amino-4-deoxy-L-arabinose-oxoglutarate aminotransferase [EC:2.6.1.87]
K02045	2.99501e-05	2.22061e-05	0.0408872	cysA; sulfate transport system ATP-binding protein [EC:3.6.3.25]
K13111	8.79705e-07	2.51149e-07	0.0408872	SMU1; WD40 repeat-containing protein SMU1
K05613	1.70053e-05	9.06862e-06	0.0408872	SLC1A2, EAAT2; solute carrier family 1 (glial high affinity glutamate transporter), member 2
K02600	0.000367147	0.000336175	0.0408872	nusA; N utilization substance protein A
K02967	0.000345801	0.00031571	0.0408872	RP-S2, MRPS2, rpsB; small subunit ribosomal protein S2
K06410	3.43304e-05	2.79352e-05	0.0408872	spoVFA; dipicolinate synthase subunit A
K00876	0.000415001	0.000374019	0.0408872	udk, UCK; uridine kinase [EC:2.7.1.48]
K14959	1.13354e-07	6.31133e-08	0.0456236	MLL4; histone-lysine N-methyltransferase MLL4 [EC:2.1.1.43]
K00728	1.21619e-07	3.25129e-08	0.0456236	POMT; dolichyl-phosphate-mannose-protein mannosyltransferase [EC:2.4.1.109]
K00567	0.000261518	0.000228527	0.0456382	ogt, MGMT; methylated-DNA-[protein]-cysteine S-methyltransferase [EC:2.1.1.63]
K01929	0.00038715	0.000329802	0.0456382	murF; UDP-N-acetylmuramoyl-tripeptide--D-alanyl-D-alanine ligase [EC:6.3.2.10]
K03976	0.000207812	0.000183159	0.0456382	ybaK, ebsC; Cys-tRNA(Pro)/Cys-tRNA(Cys) deacylase [EC:3.1.1.-]
K02314	0.000527412	0.000452105	0.0456382	dnaB; replicative DNA helicase [EC:3.6.4.12]
K17464	1.26016e-05	2.39343e-06	0.0456382	PTS-Dga-EIIA, dgaA; PTS system, D-glucosaminate-specific IIA component [EC:2.7.1.69]
K06934	2.76952e-05	2.31187e-05	0.0456382	K06934; uncharacterized protein
K17467	1.88007e-05	5.84566e-06	0.0456382	PTS-Dga-EIID, dgaD; PTS system, D-glucosaminate-specific IID component
K07262	2.84408e-06	2.18078e-06	0.0456382	pbpG; D-alanyl-D-alanine endopeptidase (penicillin-binding protein 7) [EC:3.4.21.-]
K07095	0.00029593	0.000246255	0.0456382	K07095; uncharacterized protein
K01075	4.56036e-07	7.31805e-08	0.0490779	E3.1.2.23; 4-hydroxybenzoyl-CoA thioesterase [EC:3.1.2.23]
K01228	2.81968e-07	1.22127e-06	0.000963041	GCS1; mannosyl-oligosaccharide glucosidase [EC:3.2.1.106]
K14454	0	1.6846e-07	0.00138581	GOT1; aspartate aminotransferase, cytoplasmic [EC:2.6.1.1]
K16091	2.04197e-09	3.1609e-07	0.00187799	fecA; Fe(3+) dicitrate transport protein
K03897	1.38298e-07	5.98772e-07	0.00228854	iucD; lysine N6-hydroxylase [EC:1.14.13.59]
K00485	1.03501e-07	4.58874e-07	0.00228854	FMO; dimethylaniline monooxygenase (N-oxide forming) [EC:1.14.13.8]
K04437	8.68322e-07	3.09365e-06	0.00247464	FLNA; filamin
K08054	1.06874e-07	4.09926e-07	0.00329433	CANX; calnexin
K10455	6.31897e-08	2.47589e-06	0.00406134	KLHL18; kelch-like protein 18
K18273	2.18463e-07	1.04576e-06	0.00470393	TECTA; alpha-tectorin
K11536	1.88167e-07	4.18281e-07	0.00471653	SLC28A; pyrimidine nucleoside transport protein
K01907	9.04767e-09	1.16376e-07	0.00509171	AACS, acsA; acetoacetyl-CoA synthetase [EC:6.2.1.16]
K14187	1.8695e-05	2.51831e-05	0.00543866	tyrA; chorismate mutase / prephenate dehydrogenase [EC:5.4.99.5 1.3.1.12]
K14963	1.47996e-08	3.0442e-07	0.00552818	WDR5, SWD3, CPS30; COMPASS component SWD3
K02457	9.64856e-08	4.53296e-07	0.00558361	gspH; general secretion pathway protein H
K14951	9.52021e-09	1.00948e-07	0.0059551	ATP13A3_4_5; cation-transporting ATPase 13A3/4/5 [EC:3.6.3.-]
K02450	1.70712e-07	4.95347e-07	0.00644984	gspA; general secretion pathway protein A
K09136	1.50339e-05	2.44732e-05	0.00718945	ycaO; ribosomal protein S12 methylthiotransferase accessory factor
K02452	2.09127e-07	6.00985e-07	0.0080073	gspC; general secretion pathway protein C
K11935	1.14954e-07	3.49384e-07	0.0092364	pgaA; biofilm PGA synthesis protein PgaA
K07685	1.67508e-05	2.37113e-05	0.0094304	narP; two-component system, NarL family, nitrate/nitrite response regulator NarP
K10477	2.24682e-07	8.39714e-07	0.0101244	BTBD1_2; BTB/POZ domain-containing protein 1/2
K06418	1.15247e-07	4.16478e-07	0.0101738	SASP-A, sspA; small acid-soluble spore protein A (major alpha-type SASP)
K05927	3.60804e-07	1.63924e-06	0.0107693	hydA3; quinone-reactive Ni/Fe-hydrogenase small subunit [EC:1.12.5.1]
K10738	2.91791e-09	1.23666e-07	0.0108945	MCM9; DNA helicase MCM9 [EC:3.6.4.12]
K09493	7.67133e-08	1.70821e-07	0.011107	CCT1, TCP1; T-complex protein 1 subunit alpha
K04853	3.37601e-07	1.37707e-06	0.011295	CACNA1F; voltage-dependent calcium channel L type alpha-1F
K16188	2.92868e-07	1.05291e-06	0.0122271	ytpB; tetraprenyl-beta-curcumene synthase [EC:4.2.3.130]
K00245	8.44054e-06	1.66324e-05	0.0122746	frdB; fumarate reductase iron-sulfur subunit [EC:1.3.5.4]
K03666	2.2109e-05	3.00948e-05	0.0122746	hfq; host factor-I protein
K10977	8.98579e-08	2.54449e-07	0.0141723	aksA; methanogen homocitrate synthase [EC:2.3.3.14 2.3.3.-]
K02464	1.71437e-07	5.35169e-07	0.0141723	gspO; general secretion pathway protein O [EC:3.4.23.43 2.1.1.-]
K00073	3.87848e-06	6.55023e-06	0.0158543	allD; ureidoglycolate dehydrogenase (NAD+) [EC:1.1.1.350]
K00387	4.02035e-07	1.70309e-06	0.0158543	SUOX; sulfite oxidase [EC:1.8.3.1]
K08325	4.62415e-05	5.62013e-05	0.0158543	yqhD; NADP-dependent alcohol dehydrogenase [EC:1.1.-.-]
K00122	3.30633e-07	5.48833e-07	0.0158543	FDH; formate dehydrogenase [EC:1.2.1.2]
K11811	1.02509e-06	4.61009e-06	0.0158543	arsH; arsenical resistance protein ArsH
K12172	1.00284e-06	5.4794e-06	0.0175684	RANBP2, NUP358; E3 SUMO-protein ligase RanBP2
K10669	0	9.26737e-08	0.0176246	TRPT1, TPT1; 2'-phosphotransferase [EC:2.7.1.160]
K08655	6.17494e-07	1.46005e-06	0.0179666	DPP8; dipeptidyl-peptidase 8 [EC:3.4.14.5]
K07795	3.5565e-06	1.16089e-05	0.0179666	tctC; putative tricarboxylic transport membrane protein
K09226	1.165e-07	6.1642e-07	0.0191396	ZIC5; zinc finger protein ZIC 5
K06904	2.13999e-05	2.79857e-05	0.0203215	K06904; uncharacterized protein
K01719	7.04744e-06	1.22244e-05	0.0203215	hemD, UROS; uroporphyrinogen-III synthase [EC:4.2.1.75]
K03832	3.18683e-06	7.22975e-06	0.0203215	tonB; periplasmic protein TonB
K09353	7.39984e-08	3.69873e-07	0.0211907	LBX; homeobox protein LBX
K14401	1.42644e-07	7.58713e-07	0.0211907	CPSF1, CFT1; cleavage and polyadenylation specificity factor subunit 1
K06545	1.49625e-07	5.74267e-07	0.0211907	CD163; CD163 antigen
K10443	7.37846e-09	1.20512e-07	0.0211907	KLHL2_3; kelch-like protein 2/3
K06995	4.30366e-08	1.81996e-07	0.0211907	K06995; uncharacterized protein
K03257	2.06301e-07	4.24949e-07	0.0225686	EIF4A; translation initiation factor 4A
K04757	3.31314e-06	3.59867e-06	0.0229413	rsbW; serine/threonine-protein kinase RsbW [EC:2.7.11.1]
K03203	2.05903e-06	1.56763e-05	0.0229413	virB8, lvhB8; type IV secretion system protein VirB8
K15743	8.16087e-09	1.07109e-07	0.0233331	CES3_5; carboxylesterase 3/5 [EC:3.1.1.1]
K02458	1.45987e-07	4.61283e-07	0.0233331	gspI; general secretion pathway protein I
K11097	3.9868e-09	6.93417e-08	0.023494	SNRPE, SME; small nuclear ribonucleoprotein E
K02461	1.57313e-07	5.39083e-07	0.0236791	gspL; general secretion pathway protein L
K12495	1.40232e-07	4.20803e-07	0.0246429	IQSEC; IQ motif and SEC7 domain-containing protein
K11210	2.61719e-07	5.78856e-07	0.0254445	fosB; metallothiol transferase [EC:2.5.1.-]
K09834	4.69491e-07	9.03573e-07	0.0258497	VTE1, SXD1; tocopherol cyclase [EC:5.5.1.24]
K02574	1.79786e-05	2.69019e-05	0.0258497	napH; ferredoxin-type protein NapH
K03781	4.10293e-05	4.95367e-05	0.0258497	katE, CAT, catB, srpA; catalase [EC:1.11.1.6]
K13205	9.09195e-08	1.82055e-07	0.0261178	AAR2, C20orf4; A1 cistron-splicing factor AAR2
K00148	8.61065e-08	2.29298e-07	0.026469	fdhA; glutathione-independent formaldehyde dehydrogenase [EC:1.2.1.46]
K09995	1.08445e-07	1.90994e-07	0.0285721	NKX3-2, BAPX1; homeobox protein Nkx-3.2
K17582	1.19657e-07	1.70183e-07	0.0285721	MKI67; antigen KI-67
K13023	9.47745e-08	1.78394e-07	0.0288517	CPN2; carboxypeptidase N regulatory subunit
K03477	4.86433e-07	9.08879e-07	0.0290716	ulaR; DeoR family transcriptional regulator, ulaG and ulaABCDEF operon transcriptional repressor
K05916	6.86592e-06	9.50836e-06	0.0290716	hmp, YHB1; nitric oxide dioxygenase [EC:1.14.12.17]
K01631	1.41541e-06	7.89801e-06	0.0290716	dgoA; 2-dehydro-3-deoxyphosphogalactonate aldolase [EC:4.1.2.21]
K04659	8.927e-07	7.34095e-06	0.0290716	THBS2S; thrombospondin 2/3/4/5
K07147	4.99861e-07	1.79115e-06	0.0290716	yedY; sulfoxide reductase catalytic subunit YedY [EC:1.8.-.-]
K08852	7.0912e-07	1.81671e-06	0.0290716	ERN1; serine/threonine-protein kinase/endoribonuclease IRE1 [EC:2.7.11.1 3.1.26.-]
K09154	1.12335e-06	1.73495e-06	0.0290716	K09154; uncharacterized protein
K11826	9.67431e-08	2.44572e-07	0.029815	AP2M1; AP-2 complex subunit mu-1
K08414	6.36047e-08	2.56231e-07	0.03001	GPR61; G protein-coupled receptor 61
K16349	2.28628e-06	6.70243e-06	0.0306523	NCR3LG1, B7H6; natural cytotoxicity triggering receptor 3 ligand 1
K04088	2.10041e-05	2.93631e-05	0.0326332	hflK; membrane protease subunit HflK [EC:3.4.-.-]
K10545	6.61442e-06	1.48011e-05	0.0326332	xylG; D-xylose transport system ATP-binding protein [EC:3.6.3.17]
K07226	3.78077e-06	9.01113e-06	0.0326332	hugZ, hutZ; heme iron utilization protein
K13695	2.06116e-05	2.66141e-05	0.0326332	nlpC; probable lipoprotein NlpC
K17703	2.93582e-07	7.14312e-07	0.0342384	SIPA1L3, SPAL3; signal-induced proliferation-associated 1 like protein 3
K01355	5.76514e-07	7.82743e-07	0.0351327	ompT; omptin [EC:3.4.23.49]
K04775	2.04965e-07	3.16693e-07	0.0351327	ydgD; protease YdgD [EC:3.4.21.-]
K17238	8.58024e-08	1.95213e-07	0.0356669	inoF; inositol-phosphate transport system permease protein
K17933	1.28664e-05	5.84967e-05	0.0360499	ARHGAP33, SNX26; Rho GTPase-activating protein 33
K09944	3.49451e-07	9.27113e-07	0.0364596	K09944; uncharacterized protein
K03838	7.81137e-07	9.28997e-07	0.0365365	tdcC; threonine transporter
K04087	1.94779e-05	2.85188e-05	0.0365622	hflC; membrane protease subunit HflC [EC:3.4.-.-]
K10133	6.90488e-07	1.09807e-06	0.0365622	TP53I3; tumor protein p53-inducible protein 3 [EC:1.-.-.-]
K07100	3.85705e-07	2.12646e-06	0.0365622	K07100; putative phosphoribosyl transferase
K01069	7.84094e-06	1.44891e-05	0.0365622	E3.1.2.6, gloB; hydroxyacylglutathione hydrolase [EC:3.1.2.6]
K03297	2.11179e-05	2.97907e-05	0.0365622	emrE, qac, mmr, smr; small multidrug resistance pump
K01089	4.13854e-05	4.95342e-05	0.0365622	hisB; imidazoleglycerol-phosphate dehydratase / histidinol-phosphatase [EC:4.2.1.19 3.1.3.15]
K00428	3.63479e-05	4.55712e-05	0.0365622	E1.11.1.5; cytochrome c peroxidase [EC:1.11.1.5]
K00944	1.90511e-07	3.0546e-07	0.0365622	AK3; nucleoside-triphosphate--adenylate kinase [EC:2.7.4.10]
K10824	8.88093e-07	1.44707e-06	0.0365622	nikE; nickel transport system ATP-binding protein [EC:3.6.3.24]
K14215	1.09648e-08	6.62389e-08	0.0377751	E2.5.1.86; trans,polycis-decaprenyl diphosphate synthase [EC:2.5.1.86]
K12238	0	4.33731e-08	0.0379188	pchD; pyochelin biosynthesis protein PchD
K08695	2.09686e-07	8.86967e-07	0.0386467	ANR; anthocyanidin reductase [EC:1.3.1.77]
K11990	1.82409e-07	8.63123e-07	0.0390507	DHH; desert hedgehog
K04608	3.52731e-07	1.53628e-06	0.0394568	GRM6_7_8; metabotropic glutamate receptor 6/7/8
K12614	1.94843e-07	3.85285e-07	0.0408596	DDX6, RCK, DHH1; ATP-dependent RNA helicase DDX6/DHH1 [EC:3.6.4.13]
K17713	9.38435e-06	1.22902e-05	0.0408872	bamB; outer membrane protein assembly factor BamB
K18140	6.65155e-07	1.02383e-06	0.0408872	envR, acrS; TetR/AcrR family transcriptional regulator, acrEF/envCD operon repressor
K03556	1.77019e-05	2.45965e-05	0.0408872	malT; LuxR family transcriptional regulator, maltose regulon positive regulatory protein
K09578	1.49693e-06	3.01063e-06	0.0408872	PIN1; peptidyl-prolyl cis-trans isomerase NIMA-interacting 1 [EC:5.2.1.8]
K13408	2.42735e-06	9.78393e-06	0.0408872	raxA; membrane fusion protein
K00883	1.67173e-06	8.81936e-06	0.0408872	dgoK; 2-dehydro-3-deoxygalactonokinase [EC:2.7.1.58]
K03762	2.15211e-06	3.71819e-06	0.0408872	proP; MFS transporter, MHS family, proline/betaine transporter
K01138	5.98807e-05	7.28798e-05	0.0408872	K01138; uncharacterized sulfatase [EC:3.1.6.-]
K01720	1.8206e-06	2.71394e-06	0.0408872	prpD; 2-methylcitrate dehydratase [EC:4.2.1.79]
K03456	6.17469e-08	4.29747e-07	0.0430039	PPP2R1; serine/threonine-protein phosphatase 2A regulatory subunit A
K04348	1.11717e-07	9.252e-07	0.0430039	PPP3C, CNA; serine/threonine-protein phosphatase 2B catalytic subunit [EC:3.1.3.16]
K04850	4.2756e-08	3.08639e-07	0.0430039	CACNA1C; voltage-dependent calcium channel L type alpha-1C
K07606	3.48799e-08	1.57149e-07	0.0430039	VIM; vimentin
K10338	1.06879e-07	4.41512e-07	0.0430039	ASB16; ankyrin repeat and SOCS box protein 16
K03131	5.447e-08	3.48564e-07	0.0430039	TAF6; transcription initiation factor TFIID subunit 6
K05730	6.93542e-08	3.21327e-07	0.0430039	VAV; guanine nucleotide exchange factor VAV
K15047	1.0322e-07	2.8952e-07	0.0430039	HNRNPUL1, E1BAP5; heterogeneous nuclear ribonucleoprotein U-like protein 1
K02451	1.73399e-07	4.45359e-07	0.0444238	gspB; general secretion pathway protein B
K09804	1.90992e-07	6.9715e-07	0.0446044	K09804; uncharacterized protein
K06603	2.639e-07	8.5565e-07	0.0450469	flaG; flagellar protein FlaG
K09736	2.74345e-07	6.21732e-07	0.0455198	K09736; uncharacterized protein
K05692	2.06545e-07	4.70119e-07	0.0456086	ACTB_G1; actin beta/gamma 1
K10742	8.87539e-06	1.24113e-05	0.0456382	DNA2; DNA replication ATP-dependent helicase Dna2 [EC:3.6.4.12]
K00840	4.47442e-07	7.79803e-07	0.0456382	astC; succinylornithine aminotransferase [EC:2.6.1.81]
K03325	1.45272e-05	3.21517e-05	0.0456382	TC.ACR3; arsenite transporter, ACR3 family
K11103	1.87268e-05	2.24964e-05	0.0456382	dctA; aerobic C4-dicarboxylate transport protein
K11914	5.79701e-07	7.66643e-07	0.0456382	sfa2; sigma-54 dependent transcriptional regulator
K06961	2.39927e-06	3.44006e-06	0.0456382	KRR1; ribosomal RNA assembly protein
K01011	1.12631e-05	1.28271e-05	0.0456382	TST, MPST, sseA; thiosulfate/3-mercaptopyruvate sulfurtransferase [EC:2.8.1.1 2.8.1.2]
K00389	4.55613e-07	9.10373e-07	0.0470718	yidH; putative membrane protein
K12572	5.55262e-08	1.96199e-07	0.0485692	PAN3; PAB-dependent poly(A)-specific ribonuclease subunit 3
K11434	1.25396e-07	4.91028e-07	0.0492411	PRMT1; protein arginine N-methyltransferase 1 [EC:2.1.1.-]
K16362	7.86839e-08	3.50735e-07	0.0492411	FLRT; leucine-rich repeat transmembrane protein FLRT
K00273	6.02471e-08	2.72461e-07	0.0496155	DAO, aao; D-amino-acid oxidase [EC:1.4.3.3]
K07529	2.69022e-07	9.1091e-07	0.0496155	DPYSL5, CRAM; dihydropyrimidinase-like 5
K07604	9.88264e-08	2.62001e-07	0.0496155	KRT1; type I keratin, acidic
K07925	6.98761e-08	2.19394e-07	0.0496155	RAB39B; Ras-related protein Rab-39B
K09863	8.34534e-08	2.32891e-07	0.0496155	AQP0, MIP; aquaporin-0
K13764	7.52021e-08	1.78916e-07	0.0496155	RCVRN; recoverin
K08208	6.38173e-08	1.51426e-07	0.0496155	SLC22A12, URAT1; MFS transporter, OCT family, solute carrier family 22 (organic anion/cation transporter), member 12
K11311	9.42695e-08	1.72579e-07	0.0498646	antC; anthranilate 1,2-dioxygenase reductase subunit [EC:1.18.1.-]
KOs representing a higher relative abundance in lean than the fat line are written in red
KOs representing a higher relative abundance in fat than the lean line are written in green
P-value was generated by Mann-Whitney test

## Sheet: Table S8
Supplementary Table S8: Proportion of significantly differing KEGG modules between FL and LL faecal samples
Modules	Final reporter score value	No. of KO (gene abundance lean>fat line)	No. of KO (gene abundance fat>lean line)	KO identified in this study	No. of known KO in KEGG database	KEGG module coverage	Proportion of KO (gene abundance lean>fat line)	Proportion of KO (gene abundance fat>lean line)	Identity of the differential module
Modules that were enriched in lean line chickens are written in red (with a higher proportion of lean line enriched pathways)
M00003	1.95553	13	5	18	20	0.9	0.722222	0.277778	Carbohydrate and lipid metabolism | Central carbohydrate metabolism | Gluconeogenesis, oxaloacetate => fructose-6P [PATH:map00010 map00020]
M00002	1.67307	10	1	11	12	0.916667	0.909091	0.0909091	Carbohydrate and lipid metabolism | Central carbohydrate metabolism | Glycolysis, core module involving three-carbon compounds [PATH:map01200 map01230 map00010]
M00080	1.98762	9	3	12	12	1	0.75	0.25	Carbohydrate and lipid metabolism | Lipopolysaccharide metabolism | Lipopolysaccharide biosynthesis, inner core => outer core => O-antigen [PATH:map00540]
M00061	1.81354	6	1	7	7	1	0.857143	0.142857	Carbohydrate and lipid metabolism | Other carbohydrate metabolism | D-Glucuronate degradation [PATH:map00040 map00030]
M00565	1.70551	6	3	9	10	0.9	0.666667	0.333333	Carbohydrate and lipid metabolism | Sugar metabolism | Trehalose biosynthesis, D-glucose 1P => trehalose [PATH:map00500]
M00096	2.09912	8	1	9	9	1	0.888889	0.111111	Carbohydrate and lipid metabolism | Terpenoid backbone biosynthesis | C5 isoprenoid biosynthesis, non-mevalonate pathway [PATH:map00900]
M00620	1.71399	10	5	15	17	0.882353	0.666667	0.333333	Energy metabolism | Carbon fixation | Incomplete reductive citrate cycle, acetyl-CoA => oxoglutarate [PATH:map01200 map00720]
M00345	1.78795	5	2	7	7	1	0.714286	0.285714	Energy metabolism | Methane metabolism | Formaldehyde assimilation, ribulose monophosphate pathway [PATH:map01200 map00680]
M00335	2.47732	9	4	13	13	1	0.692308	0.307692	Environmental information processing | Bacterial secretion system | Sec (secretion) system [PATH:map03070] [BR:ko02044]
M00721	2.45355	7	6	13	13	1	0.538462	0.461538	Environmental information processing | Drug resistance | Cationic antimicrobial peptide (CAMP) resistance, arnBCADTEF operon [PATH:map01503]
M00237	1.75839	5	0	5	5	1	1	0	Environmental information processing | Phosphate and amino acid transport system | Branched-chain amino acid transport system [PATH:map02010] [BR:ko02000]
M00323	1.72993	5	0	5	5	1	1	0	Environmental information processing | Phosphate and amino acid transport system | Urea transport system [PATH:map02010] [BR:ko02000]
M00491	1.7362	4	1	5	5	1	0.8	0.2	Environmental information processing | Saccharide, polyol, and lipid transport system | arabinogalactan oligomer/maltooligosaccharide transport system [PATH:map02010] [BR:ko02000]
M00207	1.638	4	1	5	5	1	0.8	0.2	Environmental information processing | Saccharide, polyol, and lipid transport system | Putative multiple sugar transport system [BR:ko02000]
M00485	1.64085	4	3	7	7	1	0.571429	0.428571	Environmental information processing | Two-component regulatory system | KinABCDE-Spo0FA (sporulation control) two-component regulatory system [PATH:map02020] [BR:ko02022]
M00260	1.86112	8	2	10	11	0.909091	0.8	0.2	Genetic information processing | DNA polymerase | DNA polymerase III complex, bacteria [PATH:map03030 map03430 map03440] [BR:ko03032 ko03400]
M00178	5.22315	53	2	55	55	1	0.963636	0.0363636	Genetic information processing | Ribosome | Ribosome, bacteria [PATH:map03010] [BR:ko03011]
M00183	1.61967	4	2	6	6	1	0.666667	0.333333	Genetic information processing | RNA polymerase | RNA polymerase, bacteria [PATH:map03020] [BR:ko03021 ko03400]
M00359	3.54262	22	0	22	22	1	1	0	Metabolism | Aminoacyl tRNA | Aminoacyl-tRNA biosynthesis, eukaryotes [PATH:map00970]
M00360	3.38856	27	3	30	31	0.967742	0.9	0.1	Metabolism | Aminoacyl tRNA | Aminoacyl-tRNA biosynthesis, prokaryotes [PATH:map00970]
M00022	1.6553	8	4	12	13	0.923077	0.666667	0.333333	Nucleotide and amino acid metabolism | Aromatic amino acid metabolism | Shikimate pathway, phosphoenolpyruvate + erythrose-4P => chorismate [PATH:map01230 map00400]
M00036	2.48798	10	3	13	13	1	0.769231	0.230769	Nucleotide and amino acid metabolism | Branched-chain amino acid metabolism | Leucine degradation, leucine => acetoacetate + acetyl-CoA [PATH:map00280]
M00019	1.6094	4	2	6	6	1	0.666667	0.333333	Nucleotide and amino acid metabolism | Branched-chain amino acid metabolism | Valine/isoleucine biosynthesis, pyruvate => valine / 2-oxobutanoate => isoleucine [PATH:map01210 map01230 map00290]
M00129	1.6314	5	2	7	7	1	0.714286	0.285714	Nucleotide and amino acid metabolism | Cofactor and vitamin biosynthesis | Ascorbate biosynthesis, animals, glucose-1P => ascorbate [PATH:map00040 map00053]
M00120	1.93385	8	3	11	11	1	0.727273	0.272727	Nucleotide and amino acid metabolism | Cofactor and vitamin biosynthesis | Coenzyme A biosynthesis, pantothenate => CoA [PATH:map00770]
M00121	1.9656	12	7	19	21	0.904762	0.631579	0.368421	Nucleotide and amino acid metabolism | Cofactor and vitamin biosynthesis | Heme biosynthesis, glutamate => protoheme/siroheme [PATH:map00860]
M00115	1.64807	5	2	7	7	1	0.714286	0.285714	Nucleotide and amino acid metabolism | Cofactor and vitamin biosynthesis | NAD biosynthesis, aspartate => NAD [PATH:map00760]
M00609	1.92634	4	3	7	7	1	0.571429	0.428571	Nucleotide and amino acid metabolism | Cysteine and methionine metabolism | Cysteine biosynthesis, methionine => cysteine [PATH:map01230 map00270]
M00525	2.10003	9	0	9	9	1	1	0	Nucleotide and amino acid metabolism | Lysine metabolism | Lysine biosynthesis, acetyl-DAP pathway, aspartate => lysine [PATH:map01230 map00300]
M00016	1.94146	10	2	12	13	0.923077	0.833333	0.166667	Nucleotide and amino acid metabolism | Lysine metabolism | Lysine biosynthesis, succinyl-DAP pathway, aspartate => lysine [PATH:map01230 map00300]
M00050	1.72174	5	1	6	6	1	0.833333	0.166667	Nucleotide and amino acid metabolism | Purine metabolism | Guanine ribonucleotide biosynthesis IMP => GDP,GTP [PATH:map00230]
Modules that were enriched in fat line chicken are written in green (with a higher proportion of fat line enriched pathways)
M00078	1.85261	4	5	9	9	1	0.444444	0.555556	Carbohydrate and lipid metabolism | Glycosaminoglycan metabolism | Heparan sulfate degradation [PATH:map00531]
M00357	2.14829	3	16	19	21	0.904762	0.157895	0.842105	Energy metabolism | Methane metabolism | Methanogenesis, acetate => methane [PATH:map01200 map00680]
M00567	2.49393	1	24	25	27	0.925926	0.04	0.96	Energy metabolism | Methane metabolism | Methanogenesis, CO2 => methane [PATH:map01200 map00680]
M00529	1.75714	3	8	11	12	0.916667	0.272727	0.727273	Energy metabolism | Nitrogen metabolism | Denitrification, nitrate => nitrogen [PATH:map00910]
M00331	1.80219	3	12	15	17	0.882353	0.2	0.8	Environmental information processing | Bacterial secretion system | Type II general secretion system [PATH:map03070] [BR:ko02044]
M00194	1.75537	1	4	5	5	1	0.2	0.8	Environmental information processing | Saccharide, polyol, and lipid transport system | Maltose/maltodextrin transport system [PATH:map02010] [BR:ko02000]
M00210	1.63126	1	4	5	5	1	0.2	0.8	Environmental information processing | Saccharide, polyol, and lipid transport system | Phospholipid transport system [PATH:map02010] [BR:ko02000]
M00124	1.64001	2	4	6	6	1	0.333333	0.666667	Nucleotide and amino acid metabolism | Cofactor and vitamin biosynthesis | Pyridoxal biosynthesis, erythrose-4P => pyridoxal-5P [PATH:map00750]
Module with equal proportion of fat and lean line enriched pathways is written in black
M00179	4.6322	31	31	62	67	0.925373	0.5	0.5	Genetic information processing | Ribosome | Ribosome, archaea [PATH:map03010] [BR:ko03011]

## Sheet: Table S9
Supplementary Table S9: Differential KEGG pathways between FL and LL faecal samples
KEGG Pathway	Z-score corrected	Number of all KOs	Number of detected KOs	KEGG pathway coverage	Pathway annotation
ko01230	4.90462	226	195	0.862832	Biosynthesis of amino acids |Global and overview maps |Metabolism
ko02040	3.23507	37	37	1	Flagellar assembly |Cell motility |Cellular Processes
ko02060	3.14486	79	69	0.873418	Phosphotransferase system (PTS) |Membrane transport |Environmental Information Processing
ko00620	3.03548	90	78	0.866667	Pyruvate metabolism |Carbohydrate metabolism |Metabolism
ko00633	2.91453	17	17	1	Nitrotoluene degradation |Xenobiotics biodegradation and metabolism |Metabolism
ko00540	2.78496	38	36	0.947368	Lipopolysaccharide biosynthesis |Glycan biosynthesis and metabolism |Metabolism
ko00550	2.72122	40	36	0.9	Peptidoglycan biosynthesis |Glycan biosynthesis and metabolism |Metabolism
ko02030	2.45463	26	24	0.923077	Bacterial chemotaxis |Cell motility |Cellular Processes
ko02020	2.39236	428	328	0.766355	Two-component system |Signal transduction |Environmental Information Processing
ko03010	2.32742	143	109	0.762238	Ribosome |Translation |Genetic Information Processing
ko00770	2.28099	36	32	0.888889	Pantothenate and CoA biosynthesis |Metabolism of cofactors and vitamins |Metabolism
ko04122	1.92422	21	18	0.857143	Sulfur relay system |Folding, sorting and degradation |Genetic Information Processing
ko03070	1.91198	74	60	0.810811	Bacterial secretion system |Membrane transport |Environmental Information Processing
ko00531	1.79782	15	14	0.933333	Glycosaminoglycan degradation |Glycan biosynthesis and metabolism |Metabolism
ko00730	1.68642	24	20	0.833333	Thiamine metabolism |Metabolism of cofactors and vitamins |Metabolism

[truncated: 2 more sheets: Table S10, TableS11]
